# Supplementary material for: Epigenetic Modulation of TLR4 Expression by Sulforaphane Increases Anti-Inflammatory Capacity in Porcine Monocyte-Derived Dendritic Cells
Source: Biology (Basel). 2021 May 31;10(6):490. doi: 10.3390/biology10060490 (PMC8227201; doi:10.3390/biology10060490)
Supplement: Supplementary file 1 [file biology-10-00490-s001.zip]

Archive with 1 entries (1 files):
- biology-1204387-supplementary.pdf
